# Supplementary material for: Ligilactobacillus animalis 506 Protects the Intestinal Barrier from the Damaging Effects of Enteric Pathogens and Deoxynivalenol
Source: Animals (Basel). 2024 Jan 15;14(2):269. doi: 10.3390/ani14020269 (PMC10812616; doi:10.3390/ani14020269)
Supplement: Supplementary file 1 [file animals-14-00269-s001.zip]

Archive with 1 entries (1 files):
- animals-2757357-supplementary.pdf
